# Supplementary material for: Linking theory and practice to advance sustainable healthcare: the development of maturity model version 1.0
Source: BMC Health Serv Res. 2024 Nov 5;24:1350. doi: 10.1186/s12913-024-11749-8 (PMC11539419; doi:10.1186/s12913-024-11749-8)
Supplement: Supplementary file 1 — Supplementary Material 1. [file 12913_2024_11749_MOESM1_ESM.zip]

Archive with 2 entries (2 files):
- Appendix E Maturity model environmental sustainability checklist 1.0.xlsx
- Appendix.docx
