# Supplementary material for: Linking theory and practice to advance sustainable healthcare: the development of maturity model version 1.0
Source: BMC Health Serv Res. 2024 Nov 5;24:1350. doi: 10.1186/s12913-024-11749-8 (PMC11539419; doi:10.1186/s12913-024-11749-8)
Supplement: Supplementary file 1 — Supplementary Material 1. [file 12913_2024_11749_MOESM1_ESM.zip › Appendix E Maturity model environmental sustainability checklist 1.0.xlsx]

## Sheet: maturity model overview
Maturity model sustainable healthcare
Objective:	Use this tool to compare current status with goal on sustainability performance and find improvement areas to reach goal
Audience:	Green team members, environmental coordinator, healthcare management (department/facility)
How to use:	First set the scope for using the maturity model: the whole healthcare institution? A department? A part of a department? Then use the checklist to identify the most relevant score (=level) for each element wihtin the categories Governance, Structure, Process and Outcomes & Control (on the corresponding Tabs)
	Provide comments to explain your choice
	To score a higher level the elements from the lower levels should also be achieved/present
	Information systems play an important role in level 3 and higher: applying this model can help identify gaps in Information Systems for sustainable improvement
	On the visualization tab, the average scores for each domain area will be calculated and presented in a visual graph
Version	0.1	2023-06-06
	1.0	2024-02-13
The maturity model is developed based on literature on maturity models, sustainability and lessons from patient safety. It is adjusted based on barriers and facilitators for Green improvement experiences mentioned in interviews conducted with 12 healthcare professionals in different roles in 8 hospitals in the Netherlands.
The maturity model is adjusted after conducting interviews and with feedback from an expert panel.
Next step
We are now looking for your inputs to further enhance it: are you able to apply this to the department you visit? What works well, what should be clarified or added? What are the gaps in information to be able to measure sustainability performance in healthcare?
Some items will be out of control for the department - please ask Marieke Sijm for input (she works with the hospital environmental team)
Correspondence:		Marieke Sijm-Eeken		E: m.e.sijm@amsterdamumc.nl

## Sheet: Checklist Governance
Category	Concept	Unit of analysis	No	Measurable item	Level 1	Level 2	Level 3	Level 4	Level 5	Comments	Score (=level)
Governance	G Governance
	G01 Vision on sustainability	Vision	1.1	Management vision on sustainability	Not defined	Defined	Known in some org levels / teams	Known in most org levels / teams	Well known accross all org levels		1
	G02 Allocation of time and budget	Time	2.1	Allocation of time	Not present: bottom-up initiatives in own/spare time	Ad hoc: depending on person/situation some time can be spend (not structural) during working hours on sustainability improvement	Some formalized time under predefined circumstances	TIme available for portfolio of projects	Time allocation integrated in time scheduling and financing of time cycles as a standard component		1
	G02 Allocation of time and budget	Budget	2.2	Allocation of budget	Not present: bottom-up initiatives do not get budget	Ad hoc: depending on person/situation some budget can be spend (not structural) on sustainability improvement	Some formalized budget under predefined circumstances	Budget available for portfolio of projects	Budget allocation integrated in financial cycles as a standard component		2
	G03 High level approach to sustainability governance	Level of centralisation	3.1	Level of centralisation	All bottum-up without top-down leadership	Mostly bottum-up, some fragmented top-down leadership	Mix of bottum-up and top-down leadership without clear structure with no or little standardization/formalization	Mix of bottum-up and top-down leadership with clear structure (standardized/formalized)	Optimimized and formalized approach to centralization of leadership		3

## Sheet: Checklist Structure
Category	Concept	Unit of analysis	No	Measurable item	Level 1	Level 2	Level 3	Level 4	Level 5	Comment	Score (=level)
Structure	S Structure (work system / setting)
	S01 Person(s) / Staff	visibility and recognized green effort	1.1	Visibility and recognition of green effort	Not present	Weakly present	Commonly recognized	Active appreciation by management	Active appreciation by management		3
	S01 Person(s) / Staff	awareness current environmental impacts	1.2	Awareness on healthcare impact on environment	some individuals only	>10% of people is aware	>25% of people are aware	>50% of people are aware	common awareness at all levels		3
	S01 Person(s) / Staff	knowledge on green practices	1.3	Knowledge on green practices	Not shared	Ad hoc knowledge sharing (eg. once in staff meeting)	Common knowledge sharing within org unit (eg. monthly meeting)	Common knowledge sharing accross org unit	Standardized monitoring and sharing of new knowledge accross org boundaries (eg other hospitals)		4
	S01 Person(s) / Staff	multidisciplinary teamwork	1.4	Occurance of multidisciplinary teamwork for sustainability	Not present (eg. no green team or other collaboration between different roles)	Ad hoc	Common within org unit	Common accross org unit	Standardized accross org units		4
	S01 Person(s) / Staff	high intrinsic motivation	1.5	Intrinsic motivation to reduce environmental impact of daily work	Not visible (eg. staff does not talk about it nor participate in green initiatives)	Visible in some individuals	Green Team(s) initiated	Green teams grow and/or get wide support on workfloor	Both bottom up and top down many motivated people visible		5
	S01 Person(s) / Staff	Personal skills	1.6	Management of Change skills of people leading green initiatives	Not present/available (green initiatives are led by people who normally do not lead teams)	Weakly present (some times an initiative is led by a person with good skills in change management)	Generally experienced	Very experienced	Very experienced		1
	S01 Person(s) / Staff	Interpersonal communication	1.7	Communication between people leading green initiatives and others	ad hoc within org unit	ad hoc accross org units	standardized within org unit	standardized accross org units	optimized internal and external org		2
	S02 Sustainable facilities design	Building	2.1	Building design and status (isolation, stairways, plants/trees, location close to public transport)	Not suitable for green use (eg. lack of isolation, no plants, no stairways, far away from public transport)	Some major adjustments needed but some elements are good (eg. old building but next to public station)	Moderately suitable for green use	Minor adjustments needed	Fully enables green use		3
	S02 Sustainable facilities design	Green energy use	2.2	Installation of LED ligths	not installed	<25% installed	50% installed	75% installed	100% installed		1
	S02 Sustainable facilities design	Green energy use	2.3	Efficiency in use of Heating, Ventilation, Airconditioning, Cooling	used without considering environmental impact	ad hoc adjustment for energy reduction	documented standard practice to minimize energy use	implemented standard practice to minimize energy use	monitoring and anticipation on standard practice to minimize energy use		2
	S02 Sustainable facilities design	Facilities for cleaning to reuse	2.4	Facilities for cleaning to reuse (sterilisation or washing)	not available	partly available	fully available	fully available	fully available		3
	S03 Tasks	sustainability by default	3.1	Sustainability by default in standard tasks	Sustainability is not considered when defining tasks	sustainability is considered when designing some tasks	sustainability is considered for design of most tasks	for all tasks sustainability is considered	For all tasks sustainability is optimized/build-in		3
	S03 Tasks	formalized tasks for green actions	3.2	Formalization of green actions	Green actions are not seen as part of daily work	Green actions are occasionaly seen as part of daily work (ad hoc/unpredictable)	Green actions are in some predefined situations seen as part of daily work (predictable)	Green actions are seen as part of the job in most roles (predictable)	Green actions are predominantly part of formal job descriptions for most tasks		3
	S04 Tools and Technology	availability of tools and technology to support sustainable practices (business case, footprint data, energy meter, bins for waste seperation, knowledge platform, sustainability scan, green dashboard)	4.1	Availability of waste bins for seperate collection for glas, plastics, medical waste, general waste, paper and carbon	not available	partly available for at least 3 types of waste	partly available for at least 4 types of waste	available for all types of waste	fully available at best locations		4
	S04 Tools and Technology	availability of tools and technology to support sustainable practices (business case, footprint data, energy meter, bins for waste seperation, knowledge platform, sustainability scan, green dashboard)	4.2	Availability and use of knowledge platform	not available	partly available	fully available	optimal availability	optimal availability and improvement cycle in place		5
	S04 Tools and Technology	availability of tools and technology to support sustainable practices (business case, footprint data, energy meter, bins for waste seperation, knowledge platform, sustainability scan, green dashboard)	4.3	Availability and use of sustainability scan	not available	partly available	fully available	optimal availability	optimal availability and improvement cycle in place		5
	S04 Tools and Technology	availability of tools and technology to support sustainable practices (business case, footprint data, energy meter, bins for waste seperation, knowledge platform, sustainability scan, green dashboard)	4.4	Availability and use of Green Dashboard	not available	partly available	fully available	optimal availability	optimal availability and improvement cycle in place		5
	S05 Organization of sustainability	sharing successes and lessons	5.1	Sharing successes and lessons	ad hoc within org unit	ad hoc accross org units	standardized within org unit	standardized accross org units	optimized internal and external org		5
	S05 Organization of sustainability	formal communication structure	5.2	Formal communication structure	not available	partly available	fully available	optimal availability	optimal availability and improvement cycle in place		4
	S05 Organization of sustainability	training and awareness	5.3	Training and awareness planning and availability	no training available nor planned	some training available without formalized training plan	some employees have planned training to increase knowledge or awareness	Most employees have planned training to increase knowledge or awareness	optimal planning and execution of training and awareness		3
	S06 Culture	green culture	6.1	Management commitment	not present	informal	documented	actively provided	optimal availability		2
	S06 Culture	green culture	6.2	Green communication	not available	partly available	fully available	optimal availability	optimal availability and improvement cycle in place		2
	S06 Culture	green culture	6.3	Green rules and procedures	not available	informal	documented	communicated	monitored and optimized		1
	S06 Culture	green culture	6.4	Enabling environment	no priority to green initiatives	some green initiatives take place	green initiatives are sometimes considered as positive	green initiatives are mostly considered as positive	green initiatives are very much considered as positive		5
	S06 Culture	green culture	6.5	Personal involvement (participation)	some individuals only	>10% of people promote environmental friendly behaviour	>25% of people promote environmental friendly behaviour	>50% of people promote environmental friendly behaviour	green behaviour is the standard at all levels		4

## Sheet: Checklist Process
Category	Concept	Unit of analysis	No	Measurable item	Level 1	Level 2	Level 3	Level 4	Level 5	Comment	Score (=level)
Process	P Process
	P01 Green improvement projects	green projects	1.1	Running of improvement projects for sustainable healthcare	not present	informal bottum up	formal bottum up	formal top down and bottum up	managed in formal program		3
	P02 Waste reduction and management	waste management	2.1	Waste management process with focus on environmental impact reduction	no focus on environmental impact reduction	some consideration of environmental impact / first waste analysis completed	formal objectives on environmental impact reduction	measured goals on environmental impact reduction & clear ownership	optimized with supplychain partners		3
	P03 Pollution control - emissions to air	air pollution	3.1	air pollution management process	not present	ad hoc	formalized	measured with owner and goals	improvement cycle implemented		2
	P04 Pollution control - emissions to land	land pollution	4.1	land pollution management process	not present	ad hoc	formalized	measured with owner and goals	improvement cycle implemented		2
	P05 Pollution control - emissions to water	water pollution	5.1	water pollution management process	not present	ad hoc	formalized	measured with owner and goals	improvement cycle implemented		1
	P06 Conservation of natural resources (eg. Water, food)	food management	6.1	focus on reducing food waste	not present	ad hoc	formalized	measured with owner and goals	improvement cycle implemented		1
	P06 Conservation of natural resources (eg. Water, food)	food management	6.2	focus on reducing water usage/ spillage	not present	ad hoc	formalized	measured with owner and goals	improvement cycle implemented		1
	P07 Energy management	energy management	7.1	energy management process with focus on environmental impact reduction	not present	ad hoc	formalized	measured with owner and goals	improvement cycle implemented		1
	P08 Transport	travel employees	8.1	employee travel management process with focus on environmental impact reduction	not present	ad hoc	formalized	measured with owner and goals	improvement cycle implemented		3
	P08 Transport	travel patients	8.2	use of e-consultation to replace physical consultation	not present	ad hoc	formalized	active promotion and training	optimized use		2
	P09 Procurement and products	Use recycled, reused or remanufactured content	9.1	Use of recycled, reused or remanufactured products/materials	Not considered in choice of products	Ad hoc considered in choice of products	Active promotion of choosing recycled, reused or remanufactured materials	Part of documented procedure	Allways considered as standard practice		3
	P09 Procurement and products	Reduce, repair, reuse, refurbish, recycle	9.2	Reduce procurement and use of products (incl repair)	Not considered in choice of products	Ad hoc considered in choice of products	Active promotion of choosing recycled, reused or remanufactured materials	Part of documented procedure	Allways considered as standard practice		3
	P09 Procurement and products	Reduce, repair, reuse, refurbish, recycle	9.3	Inventory management to reduce out of date products	Not considered in choice of products	Ad hoc considered in choice of products	Active promotion of choosing recycled, reused or remanufactured materials	Part of documented procedure	Allways considered as standard practice		4
	P09 Procurement and products	Reduce, repair, reuse, refurbish, recycle	9.4	Level of circularity (Reuse, refurbish, recycle)	Not considered in choice of products	Ad hoc considered in choice of products	Active promotion of choosing recycled, reused or remanufactured materials	Part of documented procedure	Allways considered as standard practice		4
	P09 Procurement and products	Materials/Products used	9.5	Efficient use to limit waste and reduce procurement volume	Not considered in choice of products	Ad hoc considered in choice of products	Active promotion of choosing recycled, reused or remanufactured materials	Part of documented procedure	Allways considered as standard practice		5
	P09 Procurement and products	Materials/Products used	9.6	Procurement: Consideration of upstream environmental impact is considered when buying/ordering products or materials	Not considered in choice of products	Ad hoc considered in choice of products	Active promotion of these considerations	Part of documented procedure	Allways considered as standard practice		5

## Sheet: Checklist Outcomes & Control
Category	Concept	Unit of analysis	No	Measurable item	Level 1	Level 2	Level 3	Level 4	Level 5	Comment	Score (=level)
Control	C Control
	C01 Measuring of process performance and outcomes	Environmental impact measurement function	1.1	Environmental impact measuring process	not present	ad hoc data collection/registration	data processed to meaningful information; formalized like with quality management	clear ownership and goals embedded in roles and responsibilities	optimized measurement with agreed upon indicators		1
	C02 Monitoring of process performance and outcomes	Environmental impact monitoring function	2.1	Environmental impact monitoring process	not present	ad hoc	formalized like with quality management	clear ownership and goals embedded in roles and responsibilities	optimized monitoring		1
	C03 Evaluation of process performance and outcomes	Environmental impact evaluation function	3.1	Environmental impact evaluation process	not present	ad hoc	formalized like with quality management	clear ownership and goals embedded in roles and responsibilities	optimized evaluation		1
	C04 Adaptation and improvement of structures, process performance and outcomes	Environmental impact improvement function	4.1	Environmental impact improvement process	not present	ad hoc	formalized like with quality management	clear ownership and goals embedded in roles and responsibilities	optimized improvement cycle		1

## Sheet: Visualization
Unique domains	Average score
G01 Vision on sustainability	1
G02 Allocation of time and budget	1.5
G03 High level approach to sustainability governance	3
S01 Person(s) / Staff	3.14286
S02 Sustainable facilities design	2.25
S03 Tasks	3
S04 Tools and Technology	4.75
S05 Organization of sustainability	4
S06 Culture	2.8
P01 Green improvement projects	3
P02 Waste management	3
P03 Pollution control - emissions to air	2
P04 Pollution control - emissions to land	2
P05 Pollution control - emissions to water	1
P06 Conservation of natural resources (eg. Water, food)	1
P07 Energy management	1
P08 Transport	2.5
P09 Procurement and products	4
C01 Measuring of process performance and outcomes	1
C02 Monitoring of process performance and outcomes	1
C03 Evaluation of process performance and outcomes	1
C04 Adaptation and improvement of structures, process performance and outcomes	1
